# Supplementary material for: Effects and Impacts of Different Oxidative Digestion Treatments on Virgin and Aged Microplastic Particles
Source: Polymers (Basel). 2022 May 11;14(10):1958. doi: 10.3390/polym14101958 (PMC9146394; doi:10.3390/polym14101958)
Supplement: Supplementary file 1 [file polymers-14-01958-s001.zip]

Archive with 1 entries (1 files):
- polymers-1686831-supplementary.pdf
